# Supplementary material for: Regional Differences in PM2.5 Chemical Composition and Inhalation Risk Assessment: A Case Study of Seoul, Incheon, and Wonju
Source: Toxics. 2025 Mar 24;13(4):240. doi: 10.3390/toxics13040240 (PMC12031520; doi:10.3390/toxics13040240)
Supplement: Supplementary file 1 [file toxics-13-00240-s001.zip]

Archive with 1 entries (1 files):
- toxics-3487967-supplementary.pdf
